# Supplementary material for: Anti-inflammation is an important way that Qingre-Huazhuo-Jiangsuan recipe treats acute gouty arthritis
Source: Front Pharmacol. 2023 Oct 10;14:1268641. doi: 10.3389/fphar.2023.1268641 (PMC10597652; doi:10.3389/fphar.2023.1268641)
Supplement: Supplementary file 1 [file Table2.XLSX]

## Sheet: Sheet1
Time(min)	Water phase ratio(%)	Organic phase ratio(%)
1	98	2
5	80	20
10	50	50
15	20	80
20	5	95
27	5	95
28	98	2
30	98	2
