# Supplementary material for: Anti-inflammation is an important way that Qingre-Huazhuo-Jiangsuan recipe treats acute gouty arthritis
Source: Front Pharmacol. 2023 Oct 10;14:1268641. doi: 10.3389/fphar.2023.1268641 (PMC10597652; doi:10.3389/fphar.2023.1268641)
Supplement: Supplementary file 2 [file Table3.XLSX]

## Sheet: Sheet1
Name of the primer	Primer sequence
R-b-actin f1	CCCATCTATGAGGGTTACGC
R-b-actin r1	TTTAATGTCACGCACGATTTC
NLRP3-F	TCTGCATGCCGTATCTGGTTG
NLRP3-R	AGAGCTGAGCAAGCTAAAGGC
AMPK f1	CTCGCCCAATTATGCTGCAC
AMPK r1	GGGAGAGTTCCACACAGCAA
ATG5-F	GCCATACTATTTGCTTTTGCCA
ATG5-R	ATTTCAGGGGTGTGCCTTCAT
ATG7-F	GAACCTCAGCGGATGTATGGA
ATG7-R	GCAGGCACTTGACAGACACGA
mTOR-F	TGGAGAACCAGCCCATAAGAAA
mTOR-R	TGAGAGAAATCCCGACCAGTGA
