# Supplementary material for: Anti-inflammation is an important way that Qingre-Huazhuo-Jiangsuan recipe treats acute gouty arthritis
Source: Front Pharmacol. 2023 Oct 10;14:1268641. doi: 10.3389/fphar.2023.1268641 (PMC10597652; doi:10.3389/fphar.2023.1268641)
Supplement: Supplementary file 3 [file Table4.XLSX]

## Sheet: Sheet1
Antibody	Catalog number	Dilution	Manufacturer
AMPKα	5831	0.736111	CST
Phospho-AMPKα1（Thr172）	2535	0.736111	CST
mTOR	2983	0.736111	CST
Phospho-mTOR(Ser2448)	5536	0.736111	CST
LC3Ⅰ	12741	0.736111	CST
LC3Ⅱ	12741	0.736111	CST
SQSTM1/p62	5114	0.736111	CST
ULK1	8054	0.736111	CST
Phospho-ULK1(Ser757)	14202	0.736111	CST
Goat anti-mouse or Goat anti-rabbit HRP	SA00001-1/2	3.51389	Wuhan Sanying
β-actin	66009-1-lg	3.51389	Wuhan Sanying
beclin-1	3495	0.736111	CST
