# Supplementary material for: Anti-inflammation is an important way that Qingre-Huazhuo-Jiangsuan recipe treats acute gouty arthritis
Source: Front Pharmacol. 2023 Oct 10;14:1268641. doi: 10.3389/fphar.2023.1268641 (PMC10597652; doi:10.3389/fphar.2023.1268641)
Supplement: Supplementary file 4 [file Table1.XLSX]

## Sheet: Sheet1
Herb	Dose(g)
Radix Clematidis	30
Smilacis Glabrae Rhixoma	30
Plantaginis Semen	30
Atractylodes Lancea (Thunb.)Dc.	30
Spatholobus Suberectus Dunn	20
Dioscoreae Septemlo Bae Rhizoma	20
Coicis Semen	20
Curcumaelongae Rhizoma	15
Perilla Frutescens	15
Poria Cocos(Schw.) Wolf.	15
Polygoni Cuspidati Rhizoma Et Radix	15
